# Supplementary material for: The impact of sequencing depth and relatedness of the reference genome in population genomic studies: A case study with two caddisfly species (Trichoptera, Rhyacophilidae, Himalopsyche)
Source: Ecol Evol. 2022 Dec 12;12(12):e9583. doi: 10.1002/ece3.9583 (PMC9745013; doi:10.1002/ece3.9583)
Supplement: Supplementary file 2 — Appendix S2 [file ECE3-12-e9583-s004.xlsx]

## Sheet: Sheet1
Sample information
De novo Genomes
sample_name	bioproject_accession	Genome assembly	organism	breed	collection_date	geo_loc_name	tissue	altitude	collected_by	dev_stage	identified_by	lat_lon	specimen_voucher	museum_ID
Himalopsyche japonia	PRJNA728835	JAHFWJ000000000	Himalopsyche japonia	Caddisfly	2016-07-30	Japan: Kiso-machi, Präfektur Nagano: Nogami River	Tissue of abdomen and thorax segments		Koji Tojo			35.891944N137.774167E	Him_jap1	SMFTRI00017151
Himalopsyche kuldschensis	PRJNA728835	JAHFWH000000000	Himalopsyche sp. (kuldschensis type)	Caddisfly	2019-03-19	Nepal: Phale Stream	Tissue of abdomen and thorax segments						HK1	SMFTRI00017152
Himalopsyche phryganeae	PRJNA558902	JAGVSL000000000	Himalopsyche phryganeae	Caddisfly	2019-08-01	USA: Oregon: Lane Co. Willamette NF, McKenzie River, Ranger Dis., unnamed 1st/2nd order cliff trib, waterfall	Tissue of abdomen and thorax segments		Robert Wisseman			44.09560N-122.02242W	Him_phry1	SMFTRI00017153
Himalopsyche tibetana	PRJNA728835	JAHFWH000000000	Himalopsyche tibetana	Caddisfly	2019-03-19	Nepal: Phale Stream	Tissue of abdomen and thorax segments						Him_HT1	SMFTRI00017154
Rhyacophila brunneae	PRJNA558902	JAGYXB000000000	Rhyacophila brunneae	Caddisfly	2018-05-02	USA: Utah: Utah County: Big springs creek	Tissue of abdomen and thorax segments		Paul Frandsen			40.32972N111.52722W	Rhy_bru1
Population resequencing data
sample_name	bioproject_accession	Genbank (COI)	organism	breed	collection_date	geo_loc_name	tissue	altitude	collected_by	dev_stage	identified_by	lat_lon	specimen_voucher	museum_ID
HT4	PRJNA749154	OL405478	Himalopsyche digitata	Caddisfly	2018-04-16	Nepal: Tributary to Langtang at Bamboo Village	Tissue of abdomen and thorax segments	1970	Pauls&Frandsen	larva	Xiling Deng	28.152222N85.395278E	NP_L_HT_0004	SMFTRI00017158
HT5	PRJNA749154	OL405479	Himalopsyche digitata	Caddisfly	2018-04-16	Nepal: Tributary to Langtang at Bamboo Village	Tissue of abdomen and thorax segments	1970	Pauls&Frandsen	larva	Xiling Deng	28.152222N85.395278E	NP_L_HT_0005	SMFTRI00017159
HT6	PRJNA749154	ON088856	Himalopsyche digitata	Caddisfly	2018-04-16	Nepal: Tributary to Langtang at Bamboo Village	Tissue of abdomen and thorax segments	1970	Pauls&Frandsen	larva	Xiling Deng	28.152222N85.395278E	NP_L_HT_0006	SMFTRI00017160
HT7	PRJNA749154	ON088855	Himalopsyche digitata	Caddisfly	2018-04-16	Nepal: Tributary to Langtang at Bamboo Village	Tissue of abdomen and thorax segments	1970	Pauls&Frandsen	larva	Xiling Deng	28.152222N85.395278E	NP_L_HT_0007	SMFTRI00017161
HT8	PRJNA749154	ON088854	Himalopsyche digitata	Caddisfly	2018-04-16	Nepal: Tributary to Langtang at Bamboo Village	Tissue of abdomen and thorax segments	1970	Pauls&Frandsen	larva	Xiling Deng	28.152222N85.395278E	NP_L_HT_0008	SMFTRI00017162
HT9	PRJNA749154	ON088853	Himalopsyche digitata	Caddisfly	2018-04-16	Nepal: Tributary to Langtang at Bamboo Village	Tissue of abdomen and thorax segments	1970	Pauls&Frandsen	larva	Xiling Deng	28.152222N85.395278E	NP_L_HT_0009	SMFTRI00017163
HT24	PRJNA749154	OL405456	Himalopsyche digitata	Caddisfly	2018-04-26	Nepal: Kaligandaki Vally	Tissue of abdomen and thorax segments	2050	Pauls&Frandsen	larva	Xiling Deng	28.613056N83.637222E	NP_L_HT_024	SMFTRI00017180
HT25	PRJNA749154	OL405457	Himalopsyche digitata	Caddisfly	2018-04-26	Nepal: Kaligandaki Vally	Tissue of abdomen and thorax segments	2050	Pauls&Frandsen	larva	Xiling Deng	28.613056N83.637222E	NP_L_HT_025	SMFTRI00017187
HT27	PRJNA749154	OL405458	Himalopsyche digitata	Caddisfly	2018-04-26	Nepal: Kaligandaki Vally	Tissue of abdomen and thorax segments	2050	Pauls&Frandsen	larva	Xiling Deng	28.613056N83.637222E	NP_L_HT_027	SMFTRI00017193
HT28	PRJNA749154	OL405459	Himalopsyche digitata	Caddisfly	2018-04-26	Nepal: Kaligandaki Vally	Tissue of abdomen and thorax segments	2050	Pauls&Frandsen	larva	Xiling Deng	28.613056N83.637222E	NP_L_HT_028	SMFTRI00017199
HT29	PRJNA749154	OL405460	Himalopsyche digitata	Caddisfly	2018-04-26	Nepal: Kaligandaki Vally	Tissue of abdomen and thorax segments	2050	Pauls&Frandsen	larva	Xiling Deng	28.613056N83.637222E	NP_L_HT_029	SMFTRI00017202
HT47	PRJNA749154	OL405461	Himalopsyche digitata	Caddisfly	2018-04-29	Nepal:Mansyangdi Vally, South tributary to Mansyangdi Nadi above Danakya	Tissue of abdomen and thorax segments	2265	Pauls&Frandsen	larva	Xiling Deng	28.5277777777778N84.3186111111111E	NP_L_HT_047	SMFTRI00017259
HT48	PRJNA749154	OL405462	Himalopsyche digitata	Caddisfly	2018-04-29	Nepal:Mansyangdi Vally, South tributary to Mansyangdi Nadi above Danakya	Tissue of abdomen and thorax segments	2265	Pauls&Frandsen	larva	Xiling Deng	28.5277777777778N84.3186111111111E	NP_L_HT_048	SMFTRI00017260
HT49	PRJNA749154	OL405463	Himalopsyche digitata	Caddisfly	2018-04-29	Nepal:Mansyangdi Vally, South tributary to Mansyangdi Nadi above Danakya	Tissue of abdomen and thorax segments	2265	Pauls&Frandsen	larva	Xiling Deng	28.5277777777778N84.3186111111111E	NP_L_HT_049	SMFTRI00017263
HT50	PRJNA749154	OL405464	Himalopsyche digitata	Caddisfly	2018-04-29	Nepal:Mansyangdi Vally, South tributary to Mansyangdi Nadi above Danakya	Tissue of abdomen and thorax segments	2265	Pauls&Frandsen	larva	Xiling Deng	28.5277777777778N84.3186111111111E	NP_L_HT_050	SMFTRI00017266
HT51	PRJNA749154	OL405465	Himalopsyche digitata	Caddisfly	2018-04-29	Nepal:Mansyangdi Vally, South tributary to Mansyangdi Nadi above Danakya	Tissue of abdomen and thorax segments	2265	Pauls&Frandsen	larva	Xiling Deng	28.5277777777778N84.3186111111111E	NP_L_HT_051	SMFTRI00017269
HT52	PRJNA749154	OL405466	Himalopsyche digitata	Caddisfly	2018-04-29	Nepal:Mansyangdi Vally, South tributary to Mansyangdi Nadi above Danakya	Tissue of abdomen and thorax segments	2265	Pauls&Frandsen	larva	Xiling Deng	28.5277777777778N84.3186111111111E	NP_L_HT_052	SMFTRI00017273
HT77	PRJNA749154	OL405473	Himalopsyche digitata	Caddisfly	2018-04-15	Nepal:above Lama Hotel	Tissue of abdomen and thorax segments	2550	Pauls&Frandsen	larva	Xiling Deng	28.162778N85.431111E	NP_L_HT_077	SMFTRI00017332
HT78	PRJNA749154	OL405474	Himalopsyche digitata	Caddisfly	2018-04-15	Nepal:above Lama Hotel	Tissue of abdomen and thorax segments	2550	Pauls&Frandsen	larva	Xiling Deng	28.162778N85.431111E	NP_L_HT_078	SMFTRI00017335
HT79	PRJNA749154	OL405475	Himalopsyche digitata	Caddisfly	2018-04-15	Nepal:above Lama Hotel	Tissue of abdomen and thorax segments	2550	Pauls&Frandsen	larva	Xiling Deng	28.162778N85.431111E	NP_L_HT_079	SMFTRI00017340
HT80	PRJNA749154	OL405476	Himalopsyche digitata	Caddisfly	2018-04-15	Nepal:above Lama Hotel	Tissue of abdomen and thorax segments	2550	Pauls&Frandsen	larva	Xiling Deng	28.162778N85.431111E	NP_L_HT_080	SMFTRI00017341
HT81	PRJNA749154	ON088857	Himalopsyche digitata	Caddisfly	2018-04-15	Nepal:above Lama Hotel	Tissue of abdomen and thorax segments	2550	Pauls&Frandsen	larva	Xiling Deng	28.162778N85.431111E	NP_L_HT_081	SMFTRI00017345
HT83	PRJNA749154	OL405477	Himalopsyche digitata	Caddisfly	2018-04-15	Nepal:above Lama Hotel	Tissue of abdomen and thorax segments	2550	Pauls&Frandsen	larva	Xiling Deng	28.162778N85.431111E	NP_L_HT_083	SMFTRI00017350
a12	PRJNA749154	OL405467	Himalopsyche tibetana	Caddisfly	2018-04-13	Nepal	Tissue of abdomen and thorax segments	3739	Pauls&Frandsen	larva	Xiling Deng	28.206389N85.555556E	NP_L_HT_054	SMFTRI00017280
a20	PRJNA749154	OL405468	Himalopsyche tibetana	Caddisfly	2018-04-13	Nepal	Tissue of abdomen and thorax segments	3739	Pauls&Frandsen	larva	Xiling Deng	28.206389N85.555556E	NP_L_HT_056	SMFTRI00017286
a6	PRJNA749154	OL405469	Himalopsyche tibetana	Caddisfly	2018-04-13	Nepal	Tissue of abdomen and thorax segments	3739	Pauls&Frandsen	larva	Xiling Deng	28.206389N85.555556E	NP_L_HT_057	SMFTRI00017288
a80	PRJNA749154	OL405470	Himalopsyche tibetana	Caddisfly	2018-04-13	Nepal	Tissue of abdomen and thorax segments	3739	Pauls&Frandsen	larva	Xiling Deng	28.206389N85.555556E	NP_L_HT_059	SMFTRI00017292
a69	PRJNA749154	OL405471	Himalopsyche tibetana	Caddisfly	2018-04-13	Nepal	Tissue of abdomen and thorax segments	3739	Pauls&Frandsen	larva	Xiling Deng	28.206389N85.555556E	NP_L_HT_062	SMFTRI00017297
a15	PRJNA749154	OL405472	Himalopsyche tibetana	Caddisfly	2018-04-13	Nepal	Tissue of abdomen and thorax segments	3739	Pauls&Frandsen	larva	Xiling Deng	28.206389N85.555556E	NP_L_HT_065	SMFTRI00017303
NP19070101	PRJNA749154	OL405480	Himalopsyche tibetana	Caddisfly	2019-03-19	Nepal	Tissue of abdomen and thorax segments	3347	S.U. Pauls, D.N. Shah, J. Maharjan	larva	Xiling Deng	27.6527777777778N87.9175E	NP19070101	SMFTRI00019184
NP19070102	PRJNA749154	OL405481	Himalopsyche tibetana	Caddisfly	2019-03-19	Nepal	Tissue of abdomen and thorax segments	3347	S.U. Pauls, D.N. Shah, J. Maharjan	larva	Xiling Deng	27.6527777777778N87.9175E	NP19070102	SMFTRI00019185
NP19070107	PRJNA749154	OL405482	Himalopsyche tibetana	Caddisfly	2019-03-19	Nepal	Tissue of abdomen and thorax segments	3347	S.U. Pauls, D.N. Shah, J. Maharjan	larva	Xiling Deng	27.6527777777778N87.9175E	NP19070107	SMFTRI00019190
NP19070108	PRJNA749154	OL405483	Himalopsyche tibetana	Caddisfly	2019-03-19	Nepal	Tissue of abdomen and thorax segments	3347	S.U. Pauls, D.N. Shah, J. Maharjan	larva	Xiling Deng	27.6527777777778N87.9175E	NP19070108	SMFTRI00019191
NP19070109	PRJNA749154	OL405484	Himalopsyche tibetana	Caddisfly	2019-03-19	Nepal	Tissue of abdomen and thorax segments	3347	S.U. Pauls, D.N. Shah, J. Maharjan	larva	Xiling Deng	27.6527777777778N87.9175E	NP19070109	SMFTRI00019192
NP19070110	PRJNA749154	OL405485	Himalopsyche tibetana	Caddisfly	2019-03-19	Nepal	Tissue of abdomen and thorax segments	3347	S.U. Pauls, D.N. Shah, J. Maharjan	larva	Xiling Deng	27.6527777777778N87.9175E	NP19070110	SMFTRI00019193
NP19120101	PRJNA749154	OL405486	Himalopsyche tibetana	Caddisfly	2019-03-20	Nepal	Tissue of abdomen and thorax segments	2457	S.U. Pauls, D.N. Shah, J. Maharjan	larva	Xiling Deng	27.6088888888889N87.8711111111111E	NP19120101	SMFTRI00019239
NP19120106	PRJNA749154	OL405487	Himalopsyche tibetana	Caddisfly	2019-03-20	Nepal	Tissue of abdomen and thorax segments	2457	S.U. Pauls, D.N. Shah, J. Maharjan	larva	Xiling Deng	27.6088888888889N87.8711111111111E	NP19120106	SMFTRI00019244
NP19120118	PRJNA749154	OL405488	Himalopsyche tibetana	Caddisfly	2019-03-20	Nepal	Tissue of abdomen and thorax segments	2457	S.U. Pauls, D.N. Shah, J. Maharjan	larva	Xiling Deng	27.6088888888889N87.8711111111111E	NP19120118	SMFTRI00019256
NP19120125	PRJNA749154	OL405489	Himalopsyche tibetana	Caddisfly	2019-03-20	Nepal	Tissue of abdomen and thorax segments	2457	S.U. Pauls, D.N. Shah, J. Maharjan	larva	Xiling Deng	27.6088888888889N87.8711111111111E	NP19120125	SMFTRI00019263
NP19120127	PRJNA749154	OL405490	Himalopsyche tibetana	Caddisfly	2019-03-20	Nepal	Tissue of abdomen and thorax segments	2457	S.U. Pauls, D.N. Shah, J. Maharjan	larva	Xiling Deng	27.6088888888889N87.8711111111111E	NP19120127	SMFTRI00019265
NP20030101	PRJNA749154	OL405491	Himalopsyche tibetana	Caddisfly	2020	Nepal	Tissue of abdomen and thorax segments			larva	Xiling Deng	28.54981N84.23952E	NP20030101	SMFTRI00017196
NP20030102	PRJNA749154	OL405492	Himalopsyche tibetana	Caddisfly	2020	Nepal	Tissue of abdomen and thorax segments			larva	Xiling Deng	28.54981N84.23952E	NP20030102	SMFTRI00017201
NP20030106	PRJNA749154	OL405493	Himalopsyche tibetana	Caddisfly	2020	Nepal	Tissue of abdomen and thorax segments			larva	Xiling Deng	28.54981N84.23952E	NP20030106	SMFTRI00017215
NP20030107	PRJNA749154	OL405495	Himalopsyche tibetana	Caddisfly	2020	Nepal	Tissue of abdomen and thorax segments			larva	Xiling Deng	28.54981N84.23952E	NP20030107	SMFTRI00017218
NP20030108	PRJNA749154	OL405496	Himalopsyche tibetana	Caddisfly	2020	Nepal	Tissue of abdomen and thorax segments			larva	Xiling Deng	28.54981N84.23952E	NP20030108	SMFTRI00017221
NP20030109	PRJNA749154	OL405497	Himalopsyche tibetana	Caddisfly	2020	Nepal	Tissue of abdomen and thorax segments			larva	Xiling Deng	28.54981N84.23952E	NP20030109	SMFTRI00017226
