# Supplementary material for: The impact of sequencing depth and relatedness of the reference genome in population genomic studies: A case study with two caddisfly species (Trichoptera, Rhyacophilidae, Himalopsyche)
Source: Ecol Evol. 2022 Dec 12;12(12):e9583. doi: 10.1002/ece3.9583 (PMC9745013; doi:10.1002/ece3.9583)
Supplement: Supplementary file 3 — Appendix S3 [file ECE3-12-e9583-s002.xlsx]

## Sheet: Pairwise Fst of H. digitata
Pairwise Fst between each population of H. digitatabased on different reference genome and sequencing depth
H. tibetana & Depth 12.5X					H. tibetana & Depth 7.5X					H. tibetana & Depth 3.5X
Weighted Mean	pop3	pop1	pop2	pop4	Weighted Mean	pop3	pop1	pop2	pop4	Weighted Mean	pop3	pop1	pop2	pop4
pop3		0.033456	0.0044962	0.0006329	pop3		0.03347	0.0041199	0.0002762	pop3		0.015225	0.00025813	-0.0027984
pop1	0.013077		0.018912	0.033073	pop1	0.012479		0.019579	0.033844	pop1	0.0060641		0.0091259	0.016088
pop2	-0.00017824	0.0060384		0.0040686	pop2	-0.00049481	0.0059913		0.0038947	pop2	-0.00194	0.0029616		-0.00044389
pop4	-0.002502	0.01337	-0.00055104		pop4	-0.0026858	0.013046	-0.0006415		pop4	-0.0035413	0.0067264	-0.0021628
H. sp. & Depth 12.5X					H. sp. & Depth 7.5X					H. sp. & Depth 3.5X
Weighted Mean	pop3	pop1	pop2	pop4	Weighted Mean	pop3	pop1	pop2	pop4	Weighted Mean	pop3	pop1	pop2	pop4
pop3		0.033299	0.0040698	-0.00056562	pop3		0.031628	0.0033541	-0.0007696	pop3		0.010441	0.0016832	0.0073874
pop1	0.012522		0.019763	0.034557	pop1	0.01138		0.017273	0.033407	pop1	0.002018		0.010558	0.018987
pop2	-5.6859e-05	0.0061627		0.0036525	pop2	-0.00031882	0.005161		0.0050164	pop2	-0.0010673	0.0012913		0.004725
pop4	-0.0026078	0.013569	-0.00049831		pop4	-0.0026689	0.012947	0.00015407		pop4	0.0027991	0.0092974	0.0016915
H. phryganea & Depth 12.5X					H. phryganea & Depth 7.5X					H. phryganea & Depth 3.5X
Weighted Mean	pop3	pop1	pop2	pop4	Weighted Mean	pop3	pop1	pop2	pop4	Weighted Mean	pop3	pop1	pop2	pop4
pop3		0.035391	0.0051754	0.00016723	pop3		0.03555	0.0051876	-0.0010674	pop3		0.019635	0.0036924	0.00010463
pop1	0.01347		0.020725	0.035127	pop1	0.012868		0.019266	0.034567	pop1	0.007901		0.0062511	0.016472
pop2	0.00019907	0.0066117		0.004112	pop2	-7.4341e-05	0.0056154		0.0050641	pop2	0.0015468	0.0011263		0.0050377
pop4	-0.0025328	0.013859	-0.00037762		pop4	-0.0029522	0.013068	-4.7175e-05		pop4	-0.0019467	0.0066553	0.0010128
H. japonica & Depth 12.5X					H. japonica & Depth 7.5X					H. japonica & Depth 3.5X
Weighted Mean	pop3	pop1	pop2	pop4	Weighted Mean	pop3	pop1	pop2	pop4	Weighted Mean	pop3	pop1	pop2	pop4
pop3		0.032629	0.0053455	-0.001518	pop3		0.028456	0.0039999	-0.0012995	pop3		0.0084597	0.004554	0.0035469
pop1	0.01207		0.019464	0.03183	pop1	0.010211		0.016692	0.029844	pop1	0.00086603		0.0031459	0.01768
pop2	0.0001858	0.0057577		0.0046278	pop2	-0.00013587	0.0052854		0.0051194	pop2	0.0015139	-0.0020649		0.00056866
pop4	-0.0030204	0.012311	-0.00027308		pop4	-0.0029048	0.011659	0.00050444		pop4	-0.00085705	0.0063015	-0.0014825
R. brunnea & Depth 12.5X					R. brunnea & Depth 7.5X					R. brunnea & Depth 3.5X
Weighted Mean	pop3	pop1	pop2	pop4	Weighted Mean	pop3	pop1	pop2	pop4	Weighted Mean	pop3	pop1	pop2	pop4
pop3		0.029308	0.0087073	0.0036936	pop3		0.026309	0.0086538	0.003529	pop3		0.019188	-0.022272	-0.0079165
pop1	0.010441		0.017858	0.029856	pop1	0.0095122		0.0097321	0.026702	pop1	0.011935		0.017567	0.0084358
pop2	0.0017413	0.0050572		0.0049844	pop2	0.0010948	0.00056157		0.0013933	pop2	-0.013266	0.0044533		-0.0093826
pop4	-0.0013246	0.010863	3.1967e-06		pop4	-0.00040239	0.010319	-0.0018838		pop4	-0.0046229	0.0026505	-0.007228

## Sheet: Pairwise Fst of H. tibetana
Pairwise Fst between each population of H. tibetanabased on different reference genome and sequencing depth
H. tibetana & Depth 12.5X					H. tibetana & Depth 7.5X					H. tibetana & Depth 3.5X
Weighted Mean	pop1	pop2	pop3	pop4	Weighted Mean	pop1	pop2	pop3	pop4	Weighted Mean	pop1	pop2	pop3	pop4
pop1		0,09	0,17	0,16	pop1		0,09	0,16	0,16	pop1		0,07	0,10	0,10
pop2	0,04		0,12	0,11	pop2	0,04		0,11	0,11	pop2	0,03		0,07	0,07
pop3	0,06	0,05		0,00	pop3	0,06	0,04		0,00	pop3	0,04	0,03		0,00
pop4	0,06	0,04	0,00		pop4	0,05	0,04	0,00		pop4	0,03	0,03	0,00
H. sp. & Depth 12.5X					H. sp. & Depth 7.5X					H. sp. & Depth 3.5X
Weighted Mean	pop1	pop2	pop3	pop4	Weighted Mean	pop1	pop2	pop3	pop4	Weighted Mean	pop1	pop2	pop3	pop4
pop1		0,06	0,09	0,09	pop1		0,05	0,09	0,09	pop1		0,03	0,06	0,06
pop2	0,02		0,07	0,07	pop2	0,02		0,07	0,07	pop2	0,01		0,04	0,05
pop3	0,03	0,02		0,00	pop3	0,03	0,02		0,00	pop3	0,02	0,01		0,00
pop4	0,03	0,02	0,00		pop4	0,03	0,02	0,00		pop4	0,02	0,02	0,00
H. phryganea & Depth 12.5X					H. phryganea & Depth 7.5X					H. phryganea & Depth 3.5X
Weighted Mean	pop1	pop2	pop3	pop4	Weighted Mean	pop1	pop2	pop3	pop4	Weighted Mean	pop1	pop2	pop3	pop4
pop1		0,06	0,10	0,10	pop1		0,05	0,09	0,09	pop1		0,04	0,06	0,06
pop2	0,02		0,07	0,07	pop2	0,02		0,07	0,07	pop2	0,01		0,06	0,06
pop3	0,03	0,03		0,00	pop3	0,03	0,02		0,00	pop3	0,02	0,02		0,00
pop4	0,03	0,03	0,00		pop4	0,03	0,02	0,00		pop4	0,02	0,02	0,00
H. japonica & Depth 12.5X					H. japonica & Depth 7.5X					H. japonica & Depth 3.5X
Weighted Mean	pop1	pop2	pop3	pop4	Weighted Mean	pop1	pop2	pop3	pop4	Weighted Mean	pop1	pop2	pop3	pop4
pop1		0,06	0,09	0,09	pop1		0,05	0,08	0,08	pop1		0,03	0,05	0,05
pop2	0,02		0,07	0,07	pop2	0,02		0,07	0,07	pop2	0,01		0,05	0,04
pop3	0,03	0,02		0,00	pop3	0,02	0,02		0,00	pop3	0,01	0,01		0,00
pop4	0,03	0,02	0,00		pop4	0,02	0,02	0,00		pop4	0,01	0,01	0,00
R. brunnea & Depth 12.5X					R. brunnea & Depth 7.5X					R. brunnea & Depth 3.5X
Weighted Mean	pop1	pop2	pop3	pop4	Weighted Mean	pop1	pop2	pop3	pop4	Weighted Mean	pop1	pop2	pop3	pop4
pop1		0,04	0,06	0,06	pop1		0,05	0,06	0,06	pop1		0,07	0,05	0,04
pop2	0,02		0,05	0,05	pop2	0,01		0,04	0,05	pop2	0,02		0,06	0,07
pop3	0,02	0,02		0,00	pop3	0,02	0,01		0,00	pop3	0,03	0,02		0,01
pop4	0,02	0,02	0,00		pop4	0,02	0,02	0,00		pop4	0,02	0,03	0,00

## Sheet: Global Fst 
Genome-wide distribution of FST values (weighted)
H. digitata population
Reference genome	Depth	Num of Fst above threshold	Sum of Fst sites	Abnormal (%, Number of Fst above cut-off/Sum of Fst sites)	Global FST(Weir and Cockerham weighted Fst estimate)
H. tibetana	12.5	131	13049	0.010	0.015
H. sp.	12.5	124	8670	0.014	0.015
H. phryganea	12.5	156	10177	0.015	0.016
H. japonica	12.5	141	8015	0.018	0.015
R. brunnea	12.5	64	3062	0.021	0.015
H. tibetana	7.5	158	11631	0.014	0.015
H. sp.	7.5	114	5618	0.020	0.014
H. phryganea	7.5	135	6973	0.019	0.016
H. japonica	7.5	99	4968	0.020	0.013
R. brunnea	7.5	25	1256	0.020	0.012
H. tibetana	3.5	69	3559	0.019	0.006
H. sp.	3.5	23	963	0.024	0.009
H. phryganea	3.5	19	1276	0.015	0.008
H. japonica	3.5	15	717	0.021	0.006
R. brunnea	3.5	2	120	0.017	0.000
H. tibetana population
H. tibetana	12.5	139	13899	0.010	0.111
H. sp.	12.5	22	7406	0.003	0.064
H. phryganea	12.5	62	11405	0.005	0.067
H. japonica	12.5	49	9131	0.005	0.063
R. brunnea	12.5	16	3600	0.004	0.046
H. tibetana	7.5	123	13868	0.009	0.105
H. sp.	7.5	49	7393	0.007	0.064
H. phryganea	7.5	61	9391	0.006	0.066
H. japonica	7.5	36	4810	0.007	0.061
R. brunnea	7.5	7	1511	0.005	0.044
H. tibetana	3.5	47	13432	0.003	0.070
H. sp.	3.5	6	1160	0.005	0.044
H. phryganea	3.5	12	1690	0.007	0.052
H. japonica	3.5	5	841	0.006	0.040
R. brunnea	3.5	1	127	0.008	0.065
*threshold		H. digitata population	0.16
		H. tibetana population	0.46
* the threshold value is the minimal number of the top 1% Fst value using H. tibetana & 12.5X
