# Supplementary material for: The impact of sequencing depth and relatedness of the reference genome in population genomic studies: A case study with two caddisfly species (Trichoptera, Rhyacophilidae, Himalopsyche)
Source: Ecol Evol. 2022 Dec 12;12(12):e9583. doi: 10.1002/ece3.9583 (PMC9745013; doi:10.1002/ece3.9583)
Supplement: Supplementary file 4 — Appendix S4 [file ECE3-12-e9583-s003.xlsx]

## Sheet: halstats
Halstats
GenomeName	NumChildren	Length	NumSequences	NumTopSegments	NumBottomSegments
Himalopsyche_kuldschensis	0	592402457	528	48005917	0
Himalopsyche_phryganea	0	633785554	710	54347927	0
Himalopsyche_japonica	0	546840812	847	47736432	0
Himalopsyche_tibetana	0	665312086	1853	51940623	0
Rhyacophila_brunnnea	0	1086880777	2105	41292990	0
mr	5	557814457	260221	0	64243750

## Sheet: halsummarizemutations
Hal summarize mutations
GenomeName	ParentName	BranchLength	GenomeLength	ParentLength	Subtitutions	Transitions	Transversions	Matches	GapInsertions	GapInsertedBases	GapDeletions	GapDeletedBases	Insertions	InsertionBases	Deletions	DeletionBases	Inversions	InvertedBases	Duplications	DuplicatedBases	Transpositions	TranspositionBases	Other
Himalopsyche_kuldschensis	mr	1	592402457	557814457	48609298	21994967	26614331	287814261	3827459	16739333	17457569	146774111	979725	194889758	245662	17482998	14	2871	183948	10298709	21581	1191808	477254
Himalopsyche_phryganea	mr	1	633785554	557814457	47381832	22185386	25196446	338648350	3811275	17315837	11925662	106004474	1044526	192758937	216412	15044047	14	3850	119081	7695451	23198	1406812	413704
Himalopsyche_japonica	mr	1	546840812	557814457	51436700	23501471	27935126	282962424	3927065	17733901	17427120	145243218	944732	157358482	258080	18093759	12	2213	99583	7775646	23406	1212321	545725
Himalopsyche_tibetana	mr	1	665312086	557814457	50240333	22950805	27289528	317650308	4166406	18412730	15101903	127072195	1132183	233337015	233407	16412673	23	2261	291581	15804939	23352	1210534	363219
Rhyacophila_brunnnea	mr	1	1086880777	557814457	50782468	22572300	28208337	301877690	4615541	21172210	29014314	224473020	1596188	544233637	220998	17394285	43	15137	1435723	99464625	25561	1308457	0
Total		5	3525221686	2789072285	248450631	113204929	135243768	1528953033	20347746	91374011	90926568	749567018	5697354	1322577829	1174559	84427762	106	26332	2129916	141039370	117098	6329932	1572578
Average		1	705044337	557814457	49690126	22640985	27048753	305790606	4069549	18274802	18185313	149913403	1139470	264515565	234911	16885552	21	5266	425983	28207874	23419	1265986	314518
