# Supplementary material for: The impact of sequencing depth and relatedness of the reference genome in population genomic studies: A case study with two caddisfly species (Trichoptera, Rhyacophilidae, Himalopsyche)
Source: Ecol Evol. 2022 Dec 12;12(12):e9583. doi: 10.1002/ece3.9583 (PMC9745013; doi:10.1002/ece3.9583)
Supplement: Supplementary file 5 — Appendix S5 [file ECE3-12-e9583-s005.xlsx]

## Sheet: mapping rates
Mapping rates
			Reference Genome						Reference Genome						Reference Genome
Samples	Species	Depth	H. tibetana	H. sp. (kuldschensis group)	H. phryganea	H. japonica	R. brunnea	Depth	H. tibetana	H. sp. (kuldschensis group)	H. phryganea	H. japonica	R. brunnea	Depth	H. tibetana	H. sp. (kuldschensis group)	H. phryganea	H. japonica	R. brunnea
HT24	H. digitata	12.5	35.88%	19.84%	18.98%	16.07%	6.26%	7.5	35.87%	19.84%	18.98%	16.06%	6.26%	3.5	35.87%	19.84%	18.98%	16.05%	6.26%
HT25	H. digitata	12.5	36.40%	20.07%	19.24%	16.26%	6.34%	7.5	36.42%	20.08%	19.25%	16.27%	6.34%	3.5	36.42%	20.08%	19.24%	16.27%	6.34%
HT27	H. digitata	12.5	35.18%	19.38%	18.56%	15.71%	6.20%	7.5	35.17%	19.38%	18.55%	15.71%	6.19%	3.5	35.16%	19.38%	18.56%	15.71%	6.19%
HT28	H. digitata	12.5	36.14%	19.99%	19.14%	16.20%	6.33%	7.5	36.15%	19.99%	19.15%	16.21%	6.33%	3.5	36.15%	19.99%	19.14%	16.21%	6.33%
HT29	H. digitata	12.5	35.22%	19.35%	18.58%	15.69%	6.12%	7.5	35.21%	19.36%	18.57%	15.69%	6.12%	3.5	35.20%	19.36%	18.56%	15.69%	6.12%
HT47	H. digitata	12.5	35.28%	19.41%	18.50%	15.69%	6.16%	7.5	35.27%	19.40%	18.50%	15.69%	6.16%	3.5	35.27%	19.38%	18.48%	15.68%	6.15%
HT48	H. digitata	12.5	35.88%	19.72%	18.82%	15.95%	6.25%	7.5	35.88%	19.72%	18.82%	15.96%	6.25%	3.5	35.88%	19.72%	18.82%	15.95%	6.26%
HT49	H. digitata	12.5	35.69%	19.60%	18.74%	15.83%	6.12%	7.5	35.70%	19.60%	18.74%	15.83%	6.12%	3.5	35.71%	19.61%	18.74%	15.84%	6.13%
HT4	H. digitata	12.5	36.56%	20.21%	19.42%	16.41%	6.50%	7.5	36.56%	20.21%	19.42%	16.41%	6.50%	3.5	36.56%	20.22%	19.42%	16.41%	6.51%
HT50	H. digitata	12.5	35.62%	19.45%	18.61%	15.73%	6.12%	7.5	35.60%	19.44%	18.60%	15.73%	6.11%	3.5	35.60%	19.45%	18.61%	15.74%	6.12%
HT51	H. digitata	12.5	35.62%	19.46%	18.61%	15.70%	6.04%	7.5	35.61%	19.46%	18.60%	15.69%	6.04%	3.5	35.60%	19.46%	18.60%	15.68%	6.04%
HT52	H. digitata	12.5	35.32%	19.47%	18.56%	15.74%	6.12%	7.5	35.31%	19.46%	18.55%	15.73%	6.12%	3.5	35.30%	19.46%	18.55%	15.73%	6.12%
HT5	H. digitata	12.5	36.06%	19.82%	18.94%	16.04%	6.22%	7.5	36.06%	19.82%	18.94%	16.04%	6.22%	3.5	36.07%	19.82%	18.93%	16.04%	6.23%
HT6	H. digitata	12.5	36.35%	20.05%	19.14%	16.24%	6.36%	7.5	36.36%	20.05%	19.14%	16.24%	6.36%	3.5	36.36%	20.06%	19.15%	16.24%	6.36%
HT77	H. digitata	12.5	35.61%	19.52%	18.62%	15.81%	6.20%	7.5	35.60%	19.51%	18.61%	15.81%	6.20%	3.5	35.60%	19.51%	18.61%	15.80%	6.20%
HT78	H. digitata	12.5	35.49%	19.32%	18.45%	15.62%	6.10%	7.5	35.50%	19.32%	18.46%	15.62%	6.10%	3.5	35.49%	19.31%	18.45%	15.61%	6.10%
HT79	H. digitata	12.5	34.95%	18.96%	18.11%	15.31%	5.89%	7.5	34.94%	18.95%	18.10%	15.30%	5.89%	3.5	34.93%	18.95%	18.10%	15.29%	5.89%
HT7	H. digitata	12.5	36.30%	19.97%	19.10%	16.19%	6.29%	7.5	36.31%	19.98%	19.11%	16.19%	6.30%	3.5	36.31%	19.98%	19.12%	16.20%	6.29%
HT80	H. digitata	12.5	35.53%	19.48%	18.56%	15.75%	6.17%	7.5	35.54%	19.49%	18.57%	15.76%	6.17%	3.5	35.53%	19.49%	18.57%	15.76%	6.17%
HT81	H. digitata	12.5	35.29%	19.32%	18.44%	15.62%	6.11%	7.5	35.30%	19.32%	18.44%	15.63%	6.11%	3.5	35.30%	19.32%	18.44%	15.63%	6.10%
HT83	H. digitata	12.5	35.66%	19.45%	18.61%	15.74%	6.12%	7.5	35.66%	19.46%	18.62%	15.74%	6.12%	3.5	35.66%	19.46%	18.61%	15.75%	6.12%
HT8	H. digitata	12.5	36.12%	19.85%	18.94%	16.04%	6.21%	7.5	36.11%	19.84%	18.93%	16.03%	6.20%	3.5	36.12%	19.85%	18.94%	16.04%	6.21%
HT9	H. digitata	12.5	36.16%	20.00%	19.08%	16.22%	6.39%	7.5	36.16%	19.99%	19.08%	16.21%	6.39%	3.5	36.15%	19.99%	19.08%	16.21%	6.39%
NP19120119	H. digitata	12.5	39.33%	21.91%	21.03%	17.80%	7.03%	7.5	39.33%	21.92%	21.04%	17.81%	7.03%	3.5	39.33%	21.94%	21.05%	17.82%	7.03%
NP19070101	H. tibetana	12.5	97.76%	23.54%	26.07%	17.93%	8.98%	7.5	97.76%	23.54%	26.07%	17.93%	8.97%	3.5	97.76%	23.54%	26.06%	17.92%	8.98%
NP19070102	H. tibetana	12.5	98.19%	23.72%	26.35%	18.10%	9.04%	7.5	98.19%	23.74%	26.36%	18.10%	9.04%	3.5	98.20%	23.73%	26.35%	18.10%	9.05%
NP19070107	H. tibetana	12.5	98.60%	23.37%	25.94%	17.86%	8.92%	7.5	98.60%	23.36%	25.93%	17.86%	8.92%	3.5	98.60%	23.37%	25.94%	17.87%	8.92%
NP19070108	H. tibetana	12.5	98.45%	22.50%	25.03%	17.23%	8.52%	7.5	98.45%	22.50%	25.04%	17.23%	8.52%	3.5	98.45%	22.52%	25.04%	17.24%	8.53%
NP19070109	H. tibetana	12.5	97.92%	26.07%	29.03%	20.05%	10.29%	7.5	97.92%	26.07%	29.03%	20.05%	10.29%	3.5	97.92%	26.08%	29.04%	20.04%	10.30%
NP19070110	H. tibetana	12.5	98.35%	24.01%	26.70%	18.38%	9.26%	7.5	98.34%	24.01%	26.70%	18.38%	9.26%	3.5	98.35%	24.02%	26.73%	18.39%	9.27%
NP19120101	H. tibetana	12.5	98.55%	24.21%	26.81%	18.50%	9.31%	7.5	98.55%	24.21%	26.82%	18.50%	9.31%	3.5	98.55%	24.18%	26.79%	18.48%	9.32%
NP19120106	H. tibetana	12.5	98.07%	23.65%	26.13%	18.03%	9.00%	7.5	98.07%	23.65%	26.13%	18.04%	9.00%	3.5	98.07%	23.65%	26.13%	18.05%	9.00%
NP19120118	H. tibetana	12.5	98.24%	22.52%	24.95%	17.12%	8.46%	7.5	98.25%	22.53%	24.97%	17.12%	8.46%	3.5	98.25%	22.51%	24.94%	17.10%	8.45%
NP19120125	H. tibetana	12.5	98.55%	23.47%	25.96%	17.95%	8.94%	7.5	98.55%	23.47%	25.96%	17.95%	8.94%	3.5	98.55%	23.47%	25.94%	17.93%	8.95%
NP19120127	H. tibetana	12.5	98.33%	26.47%	29.52%	20.46%	10.35%	7.5	98.33%	26.46%	29.50%	20.45%	10.34%	3.5	98.32%	26.45%	29.49%	20.45%	10.34%
NP20030101	H. tibetana	12.5	98.22%	28.37%	31.53%	22.28%	11.71%	7.5	98.22%	28.37%	31.54%	22.28%	11.71%	3.5	98.22%	28.37%	31.54%	22.29%	11.71%
NP20030102	H. tibetana	12.5	98.69%	24.83%	27.54%	19.14%	9.87%	7.5	98.69%	24.83%	27.55%	19.14%	9.87%	3.5	98.69%	24.84%	27.55%	19.14%	9.87%
NP20030106	H. tibetana	12.5	98.97%	25.10%	27.89%	19.40%	9.97%	7.5	98.97%	25.10%	27.89%	19.40%	9.97%	3.5	98.97%	25.09%	27.88%	19.40%	9.96%
NP20030107	H. tibetana	12.5	98.58%	25.75%	28.54%	19.91%	10.32%	7.5	98.58%	25.72%	28.53%	19.89%	10.32%	3.5	98.59%	25.72%	28.52%	19.89%	10.32%
NP20030108	H. tibetana	12.5	98.72%	24.39%	27.02%	18.75%	9.61%	7.5	98.71%	24.39%	27.01%	18.75%	9.61%	3.5	98.71%	24.38%	27.00%	18.74%	9.60%
NP20030109	H. tibetana	12.5	98.62%	25.16%	27.90%	19.43%	10.06%	7.5	98.63%	25.16%	27.90%	19.43%	10.05%	3.5	98.62%	25.14%	27.89%	19.43%	10.04%
a12	H. tibetana	12.5	98.59%	24.29%	27.16%	18.73%	9.48%	7.5	98.59%	24.30%	27.16%	18.74%	9.49%	3.5	98.59%	24.30%	27.15%	18.74%	9.48%
a15	H. tibetana	12.5	98.65%	23.50%	26.04%	17.99%	9.08%	7.5	98.65%	23.50%	26.04%	17.98%	9.09%	3.5	98.66%	23.50%	26.06%	17.98%	9.10%
a20	H. tibetana	12.5	98.40%	25.39%	28.19%	19.61%	10.00%	7.5	98.40%	25.40%	28.19%	19.61%	10.00%	3.5	98.40%	25.39%	28.18%	19.60%	9.99%
a69	H. tibetana	12.5	98.67%	24.19%	26.84%	18.59%	9.39%	7.5	98.67%	24.19%	26.85%	18.59%	9.38%	3.5	98.67%	24.19%	26.84%	18.59%	9.38%
a6	H. tibetana	12.5	98.74%	24.77%	27.56%	19.09%	9.72%	7.5	98.74%	24.77%	27.55%	19.09%	9.73%	3.5	98.74%	24.77%	27.56%	19.08%	9.72%
a80	H. tibetana	12.5	98.59%	22.96%	25.50%	17.58%	8.79%	7.5	98.59%	22.97%	25.49%	17.58%	8.79%	3.5	98.59%	22.98%	25.49%	17.58%	8.79%

## Sheet: Variants_number
Variants number
Variants called using GATK
		H.tibetana	H.kuldschensi	H.phryganea	H.japonica	R.brunnea
H. digitata	12.5X	1797795	458355	605499	356038	51293
	7.5X	545857	119003	163098	85912	10615
	3.5X	13404	4154	3640	1976	665
H. tibetana	12.5X	29128080	610504	1042413	602912	83056
	7.5X	15557946	223506	324217	121906	19135
	3.5X	1121175	6447	8360	4139	990
Variants estimated by genotype likelihood using Angsd
		H.tibetana	H.kuldschensi	H.phryganea	H.japonica	R.brunnea
H. digitata	12.5X	23783	2826	4259	2096	142
	7.5X	13158	1435	2135	1032	65
	3.5X	3036	373	466	238	12
H. tibetana	12.5X	3471451	4053	7040	3107	147
	7.5X	3060848	2447	4302	1801	82
